# Supplementary material for: Trends and Demographics of Hepatorenal Syndrome-Related Mortality in the U.S., 1999–2024: A CDC WONDER Analysis
Source: Diseases. 2026 Mar 12;14(3):106. doi: 10.3390/diseases14030106 (PMC13024754; doi:10.3390/diseases14030106)
Supplement: Supplementary file 1 [file diseases-14-00106-s001.zip]

Archive with 1 entries (1 files):
- diseases-4123230-supplementary.pdf
